# Supplementary material for: Revisional Surgery After One Anastomosis/Minigastric Bypass: an Italian Multi-institutional Survey
Source: Obes Surg. 2022 Jan 1;32(2):256–65. doi: 10.1007/s11695-021-05779-y (PMC8795019; doi:10.1007/s11695-021-05779-y)
Supplement: Supplementary file 1 — Supplementary file1 (XLSX 14.3 kb) [file 11695_2021_5779_MOESM1_ESM.xlsx]

## Sheet: Data
Name of centre
Number of OAGB-MGB performed
Year of first OAGB-MGB performed
Mean follow-up
Mean EWL%
Patient ID	Gender	Age	BMI pre-MGB	Comorbidities pre-OAGB-MGB	Previous abdominal surgery	Previous bariatric surgery	Date of OAGB-MGB	Peri-operative Complications	Post-operative Complications	Onset of gallbladder stones absent before OAGB-MGB	Need for cholecystectomy	Date of last pre-conversion follow-up	Reason of revision	Performed procedure	BMI pre-revision	BMI post-revision	Peri-operative complications in revisional procedure	Post-operative complications in revisional procedure	Date of last follow-up

## Sheet: Elenchi
COMPLICANZE PERI-OP		COMPLICANZE POST-OP		MOTIVO REDO		TIPO REDO		COMPLICANZE INTRA		PREGRESSA CHIRURGIA BARIATRICA		CALCOLOSI
Sanguinamento intraluminale		Perforazione ulcera marginale		Perforazione ulcera marginale		Riduzione ansa biliopancreatica		Lesione organi parenchimatosi		BIB		SI
Sanguinamento addominale		Sanguinamento ulcera marginale		Sanguinamento ulcera marginale		Allungamento ansa biliopancreatica		Lesione anse intestinali		AGB		NO
Leak anastomotico		Stenosi anastomotica		Stenosi anastomotica		RYGB		Sanguinamento		LSG
Leak pouch gastrica		Ernia interna		Ernia interna		Raffia ulcera		Altro		VBG
Leak remnant gastrico		Anemia		Anemia		Riduzione ernia interna				Altro
Perforazione intestinale		Weight regain		Weight regain		Restaurazione ad anatomia normale
Ernia interna		Excessive weight loss		Excessive weight loss/Malnutrizione/Ipoprotidemia/Diarrea intrattabile		Altro
Ernia su trocar		DGER		Ipoglicemia reattiva
Stenosi anastomotica		Altro		DGER
Ascesso addominale				Altro
Occlusione intestinale
Laparocele
Infezione di ferita
Altro
